# Supplementary material for: Annual growth cycle observation, hybridization and forcing culture for improving the ornamental application of Paeonia lactiflora Pall. in the low-latitude regions
Source: PLoS One. 2019 Jun 13;14(6):e0218164. doi: 10.1371/journal.pone.0218164 (PMC6564672; doi:10.1371/journal.pone.0218164)
Supplement: S1 Table — (XLSX) [file pone.0218164.s001.xlsx]

## Sheet: S1 Table
S1 Table. Observation on the sprouting and growth of Paeonia lactiflora ‘Hang Baishao’ with natural chilling and 5-azac treatments after being transferred into glasshouse.
	Treatment	DFS(1) (d)	DEA(2) (d)	BBP(3)	FBP(4)	NSP(5)	NAB(6)	ANS(7)	APH(8) (cm)	APW(9) (cm)
	T. 1-2	40.00 ± 2.00 a	87.67 ± 3.21 a	0.00 ± 0.00 c	1.00 ± 0.00 a	0.09 ± 0.08 b	0.00 ± 0.00 c	3.14 ± 0.29 b	27.29 ± 0.46 c	25.23 ± 0.58 c
	T. 2-2	24.33 ± 2.08 b	41.00 ± 1.00 b	0.81 ± 0.09 b	1.00 ± 0.00 a	0.05 ± 0.08 b	0.00 ± 0.00 c	3.00 ± 0.14 b	51.31 ± 0.94 a	40.32 ± 1.36 a
	T. 3-2	11.00 ± 1.00 c	18.33 ± 0.58 c	1.00 ± 0.00 a	1.00 ± 0.00 a	0.62 ± 0.42 a	0.81 ± 0.17 a	2.95 ± 0.16 b	50.68 ± 1.66 a	35.27 ± 1.78 b
	T. 4-2	—(10)	10.00 ± 2.00 d	1.00 ± 0.00 a	1.00 ± 0.00 a	0.00 ± 0.00 b	0.48 ± 0.21 ab	3.29 ± 0.29 ab	41.64 ± 2.71 b	35.77 ± 1.74 b
	T. 5-2(11)	—(11)	—(11)	1.00 ± 0.00 a	1.00 ± 0.00 a	0.00 ± 0.00 b	0.38 ± 0.33 b	3.62 ± 0.22 a	43.72 ± 2.05 b	38.02 ± 1.66 ab
	Note 1: Meaning of "Tre. *-*" was shown here again in order to facilitate the understanding.
	Treatment detail	Nov. 26, 2012Z	Dec. 24, 2012	Jan. 21, 2013	Feb. 25, 2013	Always outdoor
	NLTY+5-azacX	T.W 1-2	T. 2-2	T. 3-2	T. 4-2	T. 5-2
	ZThe date of transferring into glasshouse. YNLT: Natural Low Temperature. X5-azac: 5-azacytidine. WT. : Treatment.
	Note 2: (1) DFS: average number of Days between the transfer-date and date of the First plant Sprouting. (2) DEA: average number of Days between the transfer-date and date of the visible stem Elongation for All plants. (3) BBP: average Bud Break Percentage checked five weeks after being transferred into glasshouse. (4) FBP: average Final Bud break Percentage after being transferred into glasshous…
	Note 3: If a peony plant in a pot had one sprouted bud at least, we defined it as a sprouted plant. The beginning of bud sprouting was defined as bud scales opened and tender shoots/leaves emerged visibly. Values of NSP and NAB always changed during the full flowering period of the ‘Hang Baishao’ plants. Partial small bud-points withered along with the plant growth, and others sprouted and develo…
