# Supplementary material for: Annual growth cycle observation, hybridization and forcing culture for improving the ornamental application of Paeonia lactiflora Pall. in the low-latitude regions
Source: PLoS One. 2019 Jun 13;14(6):e0218164. doi: 10.1371/journal.pone.0218164 (PMC6564672; doi:10.1371/journal.pone.0218164)
Supplement: S2 Table — (XLSX) [file pone.0218164.s002.xlsx]

## Sheet: S2 Table
S2 Table. Observation on the flowering performance of Paeonia lactiflora ‘Hang Baishao’ with natural chilling and 5-azac treatments after being transferred into glasshouse.
		Treatment	BDF(1)	NPO(2)	NOF(3)	ANO(4)	NAF(5)	ANA(6)	NFB(7)	POF(8)	PAF(9)	PFF(10)	NDF(11)	AOD(12) (d)	ADF(13) (cm)	ALS(14) (mm)	ADS(15) (mm)
	Treatment group 1	T. 1-2	Apr. 08	1.00 ± 0.00 c	0.67 ± 0.58 c	0.09 ± 0.08 c	1.33 ± 0.58 c	0.19 ± 0.09 c	2.00 ± 1.00 d	0.28 ± 0.25 b	0.72 ± 0.25 a	Apr. 08-15	7.50 ± 0.71 bc	7.50 ± 0.71 ab	6.48 ± 0.04 d	15.64 ± 0.58 c	3.64 ± 0.08 a
	Treatment group 2	T. 2-2	Mar. 06	3.00 ± 0.00 b	6.00 ± 1.00 b	0.86 ± 0.15 b	2.00 ± 0.00 bc	0.29 ± 0.00 bc	8.00 ± 1.00 c	0.75 ± 0.04 a	0.25 ± 0.04 b	Mar. 09-17	8.33 ± 0.58 ab	8.09 ± 0.47 a	7.10 ± 0.17 c	34.39 ± 4.07 b	3.48 ± 0.25 a
	Treatment group 3	T. 3-2	Mar. 26	6.33 ± 0.58 a	22.33 ± 0.58 a	3.19 ± 0.09 a	3.33 ± 0.58 b	0.48 ± 0.08 b	25.00 ± 1.00 b	0.89 ± 0.02 a	0.14 ± 0.03 b	Mar. 29-Apr. 07	9.33 ± 0.58 a	7.93 ± 0.27 a	10.02 ± 0.38 a	53.05 ± 2.36 a	2.47 ± 0.43 b
	Treatment group 4	T. 4-2	Apr. 18	7.00 ± 0.00 a	22.33 ± 1.15 a	3.19 ± 0.17 a	8.00 ± 1.73 a	1.14 ± 0.25 a	30.33 ± 2.52 a	0.74 ± 0.04 a	0.26 ± 0.04 b	Apr. 21-27	6.67 ± 0.58 cd	6.85 ± 0.06 bc	8.94 ± 0.26 b	36.01 ± 2.84 b	3.78 ± 0.12 a
	Treatment group 5	T. 5-2(16)	Apr. 19	6.67 ± 0.58 a	23.33 ± 1.15 a	3.33 ± 0.17 a	7.67 ± 0.58 a	1.09 ± 0.08 a	31.00 ± 1.00 a	0.75 ± 0.02 a	0.25 ± 0.02 b	Apr. 23-28	5.67 ± 0.58 d	6.27 ± 0.20 c	9.74 ± 0.14 a	50.12 ± 2.68 a	3.29 ± 0.24 a
	Note 1: Meaning of "Tre. *-*" was shown here again in order to facilitate the understanding.
	Treatment detail	Nov. 26, 2012Z	Dec. 24, 2012	Jan. 21, 2013	Feb. 25, 2013	Always outdoor
	NLTY+5-azacX	T.W 1-2	T. 2-2	T. 3-2	T. 4-2	T. 5-2
	ZThe date of transferring into glasshouse. YNLT: Natural Low Temperature. X5-azac: 5-azacytidine. WT. : Treatment.
	Note 2: (1) BDF: Beginning Date of the first Flower opening. (2) NPO: Average Number of Plants with Opening flower. (3) NOF: Average Number of Opening Flowers per replicate. (4) ANO: Average Number of Opening flowers per plant (NOF/7). (5) NAF: Average Number of Aborted Flowers per replicate. (6) ANA: Average Number of Aborted flowers per plant (NAF/7). (7) NFB: Average Number of Flower Buds (NOF…
	Note 3: If a plant in a pot had at least one opening flower, we defined it as a flowering plant. The beginning of flower opening was defined as petals opened and inner yellow stamens emerged, and withering of flower was defined as the first petal fell naturally. The aborted flowers were abnormal flower buds, which could not open and finally withered. Flower stems were hanged with tags and labelle…
