# Supplementary material for: Annual growth cycle observation, hybridization and forcing culture for improving the ornamental application of Paeonia lactiflora Pall. in the low-latitude regions
Source: PLoS One. 2019 Jun 13;14(6):e0218164. doi: 10.1371/journal.pone.0218164 (PMC6564672; doi:10.1371/journal.pone.0218164)
Supplement: S3 Table — (XLSX) [file pone.0218164.s003.xlsx]

## Sheet: S3 Table
S3 Table. Observation on the sprouting and growth of Paeonia lactiflora ‘Hang Baishao’ with artificial chilling and humic acid treatments after being transferred into glasshouse.
	Treatment group	Treatment	DFS(1) (d)	FBP(2)	ANS(3)	ADS(4) (mm)	APH(5) (cm)	APW(6) (cm)	ALL(7) (cm)	ALW(8) (cm)	ALT(9) (mm)	RCC(10)
	Treatment group 6	T. 6-2	28.67 ± 1.15 b	0.78 ± 0.19 b	1.00 ± 0.00 i	2.64 ± 0.72 e	18.40 ± 6.38 e	16.37 ± 6.61 f	14.91 ± 1.10 bcde	15.72 ± 1.30 cdefg	0.19 ± 0.02 fg	42.40 ± 4.78 c
		T. 6-3	28.67 ± 0.58 b	0.78 ± 0.19 b	1.33 ± 0.29 i	3.25 ± 0.37 de	16.60 ± 7.27 e	13.80 ± 6.39 f	11.22 ± 2.19 f	11.31 ± 2.27 h	0.18 ± 0.03 g	35.51 ± 3.03 d
		T. 6-4	33.00 ± 1.00 a	1.00 ± 0.00 a	1.33 ± 0.34 i	3.32 ± 1.49 cde	26.98 ± 5.72 d	24.97 ± 3.57 e	12.66 ± 2.24 ef	12.90 ± 2.07 gh	0.21 ± 0.01 efg	35.13 ± 5.96 d
	Avereage value of Treatment group 6		30.1133	0.853333	1.22	3.07	20.66	18.38	12.93	13.31	0.193333	37.68
	Treatment group 7	T. 7-2	21.67 ± 1.15 d	1.00 ± 0.00 a	3.67 ± 0.88 efg	3.35 ± 0.39 cde	31.11 ± 3.76 cd	34.13 ± 1.39 d	14.17 ± 1.74 cde	15.00 ± 2.54 efg	0.24 ± 0.01 defg	42.91 ± 4.13 bc
		T. 7-3	25.00 ± 0.00 c	0.89 ± 0.19 ab	3.05 ± 0.48 gh	3.93 ± 0.31 abcd	32.32 ± 9.13 cd	27.94 ± 5.50 e	17.61 ± 0.80 ab	18.34 ± 0.86 abcd	0.20 ± 0.01 efg	47.39 ± 5.53 abc
		T. 7-4	21.67 ± 0.58 d	1.00 ± 0.00 a	2.67 ± 0.34 h	3.83 ± 0.84 abcd	30.84 ± 4.52 cd	35.30 ± 3.16 cd	16.16 ± 0.05 abc	18.64 ± 0.78 abc	0.29 ± 0.01 cd	49.80 ± 2.22 a
	Avereage value of Treatment group 7		22.78	0.963333	3.13	3.70333	31.4233	32.4567	15.98	17.3267	0.243333	46.7
	Treatment group 8	T. 8-2	14.00 ± 0.00 f	1.00 ± 0.00 a	4.00 ± 0.88 def	3.56 ± 0.39 bcde	34.66 ± 1.32 bcd	36.51 ± 3.08 bcd	13.31 ± 1.20 def	14.99 ± 1.31 efg	0.25 ± 0.03 cdefg	45.08 ± 2.63 abc
		T. 8-3	14.67 ± 0.58 f	1.00 ± 0.00 a	3.34 ± 0.58 fgh	4.79 ± 0.21 a	39.60 ± 3.13 abc	35.87 ± 2.86 cd	16.67 ± 2.67 abc	19.26 ± 2.64 a	0.36 ± 0.07 ab	44.43 ± 1.98 abc
		T. 8-4	14.00 ± 0.00 f	1.00 ± 0.00 a	4.89 ± 0.70 bcd	4.30 ± 0.57 abcd	36.40 ± 2.76 bc	36.67 ± 1.12 bcd	17.97 ± 1.37 a	18.99 ± 1.83 ab	0.25 ± 0.03 cdef	48.58 ± 1.02 abc
	Avereage value of Treatment group 8		14.2233	1	4.07667	4.21667	36.8867	36.35	15.9833	17.7467	0.286667	46.03
	Treatment group 9	T. 9-2	11.67 ± 1.15 g	1.00 ± 0.00 a	4.56 ± 0.20 cde	4.41 ± 0.37 abc	41.43 ± 5.70 ab	35.41 ± 1.48 cd	16.01 ± 0.29 abcd	16.10 ± 0.71 abcdef	0.24 ± 0.03 defg	48.77 ± 1.09 ab
		T. 9-3	18.00 ± 0.00 e	1.00 ± 0.00 a	5.00 ± 0.33 bc	4.49 ± 0.47 ab	41.41 ± 4.52 ab	36.24 ± 5.07 bcd	16.27 ± 1.57 abc	18.42 ± 2.33 abcd	0.26 ± 0.01 cde	46.03 ± 3.35 abc
		T. 9-4	14.67 ± 0.58 f	1.00 ± 0.00 a	6.34 ± 0.58 a	4.23 ± 0.08 abcd	34.55 ± 3.05 bcd	40.10 ± 1.06 abcd	16.42 ± 0.57 abc	18.80 ± 1.05 abc	0.24 ± 0.03 defg	46.69 ± 1.82 abc
	Avereage value of Treatment group 9		14.78	1	5.3	4.37667	39.13	37.25	16.2333	17.7733	0.246667	47.1633
	Treatment group 10	T. 10-2	11.33 ± 0.58 g	1.00 ± 0.00 a	4.22 ± 0.51 cdef	4.89 ± 0.67 a	47.40 ± 5.59 a	45.04 ± 0.91 a	16.29 ± 1.31 abc	16.00 ± 1.34 bcdefg	0.31 ± 0.05 bc	47.58 ± 4.45 abc
		T. 10-3	11.33 ± 0.58 g	1.00 ± 0.00 a	5.56 ± 0.51 ab	4.53 ± 0.30 ab	42.47 ± 4.25 ab	41.60 ± 0.46 abc	15.37 ± 0.58 abcde	15.43 ± 1.19 defg	0.37 ± 0.05 a	44.67 ± 1.71 abc
		T. 10-4	11.00 ± 0.00 g	1.00 ± 0.00 a	4.55 ± 0.39 cde	3.95 ± 0.16 abcd	34.47 ± 0.26 bcd	37.54 ± 4.15 bcd	15.91 ± 1.82 abcd	17.55 ± 1.80 abcde	0.24 ± 0.03 defg	43.19 ± 0.44 bc
	Avereage value of Treatment group 10		11.22	1	4.77667	4.45667	41.4467	41.3933	15.8567	16.3267	0.306667	45.1467
	Treatment group 11	T. 11-2	14.00 ± 0.00 f	1.00 ± 0.00 a	5.78 ± 0.51 ab	4.37 ± 0.49 abc	37.76 ± 1.03 bc	38.76 ± 3.35 abcd	12.93 ± 1.56 ef	13.60 ± 1.59 fgh	0.24 ± 0.02 defg	43.92 ± 2.65 abc
		T. 11-3	14.67 ± 0.58 f	1.00 ± 0.00 a	5.11 ± 0.38 bc	4.40 ± 0.31 abc	39.50 ± 1.32 abc	40.23 ± 1.82 abcd	14.31 ± 0.80 cde	15.29 ± 0.92 defg	0.21 ± 0.04 efg	42.62 ± 1.34 bc
		T. 11-4	14.00 ± 0.00 f	1.00 ± 0.00 a	5.11 ± 0.19 bc	4.26 ± 0.20 abcd	36.59 ± 2.17 bc	42.98 ± 3.57 ab	15.88 ± 1.43 abcd	16.50 ± 1.19 abcdef	0.25 ± 0.05 cdef	45.89 ± 2.23 abc
	Avereage value of Treatment group 11		14.2233	1	5.33333	4.34333	37.95	40.6567	14.3733	15.13	0.233333	44.1433
	Note 1: Meaning of "Tre. *-*" was shown here again in order to facilitate the understanding.
	Treatment detail	Nov. 29, 2013Z	Dec. 6, 2013	Dec. 13, 2013	Dec. 20, 2013	Dec. 27, 2013	Jan. 3, 2014
	ALTY + 300 mg/L HAX	T.W 6-2	T. 7-2	T. 8-2	T. 9-2	T. 10-2	T. 11-2
	ALT + 600 mg/L HA	T. 6-3	T. 7-3	T. 8-3	T. 9-3	T. 10-3	T. 11-3
	ALT + 900 mg/L HA	T. 6-4	T. 7-4	T. 8-4	T. 9-4	T. 10-4	T. 11-4
	ZThe date of transferring into glasshouse. YALT: Artificial Low Temperature. XHA: Humic Acid. WT. : Treatment.
	Note 2: (1) DFS: Average number of Days between the transfer-date and date of the First plant Sprouting. (2) FBP: Average Final Bud break Percentage per replicate after being transferred into glasshouse. (3) ANS: Average Number of mature and normal Stems during the full flowering period. (4) ADS: Average Diameter of mature and normal Stems during the full flowering period. (5) APH: Average Plant …
	Note 3: If a peony plant in a pot had one sprouted bud at least, we defined it as a sprouted plant. The beginning of bud sprouting was defined as bud scales opened and tender shoots/leaves emerged visibly. Values of ANS, ADS, APH, APW, ALL, ALW and ALT always changed, but stabilized when flowers fully opening. So the stable values of these indices were collected during the full flowering period o…
