# Supplementary material for: Annual growth cycle observation, hybridization and forcing culture for improving the ornamental application of Paeonia lactiflora Pall. in the low-latitude regions
Source: PLoS One. 2019 Jun 13;14(6):e0218164. doi: 10.1371/journal.pone.0218164 (PMC6564672; doi:10.1371/journal.pone.0218164)
Supplement: S4 Table — (XLSX) [file pone.0218164.s004.xlsx]

## Sheet: S4 Table
S4 Table. Observation on the flowering performance of Paeonia lactiflora ‘Hang Baishao’ with artificial chilling and humic acid treatments after being transferred into glasshouse.
	Treatment group	Treatment	BDF(1)	DFF(2) (d)	NPO(3)	PPO(4) (%)	NOF(5)	ANO(6)	NAF(7)	ANA(8)	POF(9) (%)	PAF(10) (%)	AOD(11) (d)	ADF(12) (cm)
	Treatment group 6	T. 6-2	-(13)	-(13)	0.00 ± 0.00 g	0.00 ± 0.00 g	0.00 ± 0.00 h	0.00 ± 0.00 h	0.00 ± 0.00 b	0.00 ± 0.00 b	-(13)	-(13)	-(13)	-(13)
		T. 6-3	-(13)	-(13)	0.00 ± 0.00 g	0.00 ± 0.00 g	0.00 ± 0.00 h	0.00 ± 0.00 h	0.00 ± 0.00 b	0.00 ± 0.00 b	-(13)	-(13)	-(13)	-(13)
		T. 6-4	Feb. 15	84.00 ± 7.07 a	0.67 ± 0.58 fg	0.22 ± 0.19 fg	0.67 ± 0.58 h	0.22 ± 0.19 h	0.00 ± 0.00 b	0.00 ± 0.00 b	1.00 ± 0.00 a	0.00 ± 0.00 b	6.00 ± 0.00 e	10.10 ± 0.57 abcd
	Avereage value of Treatment group 6			84	0.223333	0.0733333	0.223333	0.0733333	0	0	1	0	6	10.1
	Treatment group 7	T. 7-2	Feb. 06	66.00 ± 2.65 b	1.67 ± 0.58 cde	0.56 ± 0.20 cde	3.33 ± 1.15 efg	1.11 ± 0.38 efg	0.00 ± 0.00 b	0.00 ± 0.00 b	1.00 ± 0.00 a	0.00 ± 0.00 b	9.50 ± 2.22 bc	9.15 ± 0.57 de
		T. 7-3	Feb. 06	65.33 ± 2.52 bc	2.00 ± 0.00 bcd	0.67 ± 0.00 bcd	4.33 ± 1.15 defg	1.45 ± 0.39 defg	0.67 ± 1.15 ab	0.22 ± 0.39 ab	0.90 ± 0.17 a	0.10 ± 0.17 b	8.04 ± 0.56 cd	9.55 ± 0.42 bcde
		T. 7-4	Feb. 05	62.67 ± 0.58 c	1.67 ± 0.58 cde	0.56 ± 0.20 cde	2.67 ± 0.58 g	0.89 ± 0.19 g	0.33 ± 0.58 ab	0.11 ± 0.19 ab	0.92 ± 0.14 a	0.08 ± 0.14 b	11.17 ± 1.26 ab	9.66 ± 0.85 bcde
	Avereage value of Treatment group 7			64.6667	1.78	0.596667	3.44333	1.15	0.333333	0.11	0.94	0.06	9.57	9.45333
	Treatment group 8	T. 8-2	Feb. 01	52.33 ± 2.31 fgh	1.33 ± 0.58 def	0.44 ± 0.20 def	3.33 ± 0.58 efg	1.11 ± 0.19 efg	0.33 ± 0.58 ab	0.11 ± 0.19 ab	0.92 ± 0.14 a	0.08 ± 0.14 b	7.00 ± 0.33 de	9.93 ± 0.45 bcde
		T. 8-3	Jan. 29	49.00 ± 1.00 hi	2.33 ± 0.58 abc	0.78 ± 0.19 abc	5.00 ± 1.00 cdef	1.67 ± 0.34 cdef	0.67 ± 1.15 ab	0.22 ± 0.39 ab	0.92 ± 0.14 a	0.08 ± 0.14 b	7.13 ± 1.80 de	9.29 ± 0.34 cde
		T. 8-4	Jan. 29	48.33 ± 0.58 i	1.67 ± 0.58 cde	0.56 ± 0.20 cde	5.00 ± 1.00 cdef	1.67 ± 0.34 cdef	0.00 ± 0.00 b	0.00 ± 0.00 b	1.00 ± 0.00 a	0.00 ± 0.00 b	7.33 ± 0.58 de	9.30 ± 0.45 cde
	Avereage value of Treatment group 8			49.8867	1.77667	0.593333	4.44333	1.48333	0.333333	0.11	0.946667	0.0533333	7.15333	9.50667
	Treatment group 9	T. 9-2	Feb. 05	48.33 ± 0.58 i	2.00 ± 0.00 bcd	0.67 ± 0.00 bcd	6.67 ± 0.58 c	2.22 ± 0.19 c	0.33 ± 0.58 ab	0.11 ± 0.19 ab	0.96 ± 0.07 a	0.04 ± 0.08 b	12.03 ± 0.65 a	9.57 ± 0.25 bcde
		T. 9-3	Feb. 05	48.67 ± 0.58 i	2.00 ± 1.00 bcd	0.67 ± 0.34 bcd	4.67 ± 1.15 cdefg	1.55 ± 0.39 cdefg	1.00 ± 1.00 ab	0.33 ± 0.34 ab	0.85 ± 0.13 ab	0.15 ± 0.13 ab	8.31 ± 0.34 cd	9.69 ± 0.44 bcde
		T. 9-4	Feb. 08	51.67 ± 0.58 ghi	2.33 ± 0.58 abc	0.78 ± 0.19 abc	5.33 ± 1.15 cde	1.78 ± 0.39 cde	1.67 ± 0.58 a	0.56 ± 0.20 a	0.77 ± 0.03 ab	0.23 ± 0.03 ab	7.92 ± 0.58 cd	9.01 ± 0.12 e
	Avereage value of Treatment group 9			49.5567	2.11	0.706667	5.55667	1.85	1	0.333333	0.86	0.14	9.42	9.42333
	Treatment group 10	T. 10-2	Feb. 16	52.33 ± 0.58 fgh	3.00 ± 0.00 a	1.00 ± 0.00 a	13.33 ± 0.58 a	4.44 ± 0.20 a	0.33 ± 0.58 ab	0.11 ± 0.19 ab	0.98 ± 0.04 a	0.02 ± 0.04 b	10.57 ± 0.62 ab	10.98 ± 0.46 a
		T. 10-3	Feb. 19	55.33 ± 0.58 def	2.67 ± 0.58 ab	0.89 ± 0.19 ab	10.67 ± 1.53 b	3.56 ± 0.51 b	0.67 ± 0.58 ab	0.22 ± 0.19 ab	0.95 ± 0.05 a	0.05 ± 0.05 b	9.61 ± 0.54 bc	10.21 ± 0.65 abc
		T. 10-4	Feb. 18	54.00 ± 0.00 efg	1.00 ± 0.00 ef	0.33 ± 0.00 ef	5.67 ± 0.58 cd	1.89 ± 0.19 cd	0.67 ± 0.58 ab	0.22 ± 0.19 ab	0.90 ± 0.09 ab	0.10 ± 0.09 ab	9.69 ± 0.30 bc	10.37 ± 0.42 ab
	Avereage value of Treatment group 10			53.8867	2.22333	0.74	9.89	3.29667	0.556667	0.183333	0.943333	0.0566667	9.95667	10.52
	Treatment group 11	T. 11-2	Feb. 28	58.00 ± 1.73 d	1.67 ± 0.58 cde	0.56 ± 0.20 cde	3.67 ± 0.58 defg	1.22 ± 0.19 defg	1.33 ± 0.58 ab	0.44 ± 0.20 ab	0.74 ± 0.07 ab	0.26 ± 0.07 ab	8.64 ± 1.44 cd	10.01 ± 0.51 bcde
		T. 11-3	Feb. 27	56.00 ± 0.00 de	3.00 ± 0.00 a	1.00 ± 0.00 a	5.33 ± 0.58 cde	1.78 ± 0.19 cde	1.00 ± 1.00 ab	0.33 ± 0.34 ab	0.85 ± 0.15 ab	0.15 ± 0.15 ab	7.98 ± 0.31 cd	9.96 ± 0.38 bcde
		T. 11-4	Feb. 28	57.50 ± 0.71 d	0.67 ± 0.58 fg	0.22 ± 0.19 fg	3.00 ± 3.00 fg	1.00 ± 1.00 fg	1.67 ± 1.53 a	0.56 ± 0.51 a	0.58 ± 0.52 b	0.42 ± 0.52 a	8.00 ± 0.47 cd	9.64 ± 0.83 bcde
	Avereage value of Treatment group 11			57.1667	1.78	0.593333	4	1.33333	1.33333	0.443333	0.723333	0.276667	8.20667	9.87
	Note 1: Meaning of "T. *-*" was shown here again in order to facilitate the understanding.
	Treatment detail	Nov. 29, 2013Z	Dec. 6, 2013	Dec. 13, 2013	Dec. 20, 2013	Dec. 27, 2013	Jan. 3, 2014
	ALTY + 300 mg/L HAX	T.W 6-2	T. 7-2	T. 8-2	T. 9-2	T. 10-2	T. 11-2
	ALT + 600 mg/L HA	T. 6-3	T. 7-3	T. 8-3	T. 9-3	T. 10-3	T. 11-3
	ALT + 900 mg/L HA	T. 6-4	T. 7-4	T. 8-4	T. 9-4	T. 10-4	T. 11-4
	ZThe date of transferring into glasshouse. YALT: Artificial Low Temperature. XHA: Humic Acid. WT. : Treatment.
	Note 2: (1) BDF: Beginning Date of the first Flower opening. (2) DFF: Average number of Days between the transfer-date and date of the First plant Flowering. (3) NPO: Average Number of Plants with Opening flower. (4) PPO: Average Percentage of Plants with Opening flower (NPO/3). (5) NOF: Average Number of Opening Flowers per replicate. (6) ANO: Average Number of Opening flowers per plant (NOF/3).…
	Note 3: If a plant in a pot had at least one opening flower, we defined it as a flowering plant. The beginning of flower opening was defined as petals opened and inner yellow stamens emerged, and withering of flower was defined as the first petal fell. The aborted flowers were abnormal flower buds, which could not open and finally withered. The flower stems were hanged with tags and labelled the …
